# Supplementary material for: Comparing kinematic and kinetic demands on the knee joint during selected physiotherapy exercises and activities of daily living
Source: Technol Health Care. 2026 Mar 31;34(3):408–21. doi: 10.1177/09287329251413413 (PMC13195061; doi:10.1177/09287329251413413)
Supplement: sj-zip-1-thc-10.1177_09287329251413413 - Supplemental material for Comparing kinematic and kinetic demands on the knee joint during selected physiotherapy exercises and activities of daily living [file sj-zip-1-thc-10.1177_09287329251413413.zip]

Archive with 53 entries (53 files):
- Comparison Posterior Force.png
- Comparison Proximal Force.png
- Comparison Quadriceps Activity.png
- Gait.mp4
- LAQ.mp4
- Lunge.mp4
- Manuscript_Review_Highlighted.docx
- SitDown.mp4
- SitDown_S.mp4
- SLS.mp4
- SLSA.mp4
- SLSS.mp4
- Squat.mp4
- StairDown.mp4
- StairDown_S.mp4
- StairUp.mp4
- StairUp_S.mp4
- StandUP.mp4
- StandUp_S.mp4
- StepDown.mp4
- StepUp.mp4
- StepUpReverse.mp4
- Task_Bal.Front..png
- Task_Bal.Sag..png
- Task_Gait.png
- Task_LAQ.png
- Task_Lunge.png
- Task_SitDown.png
- Task_SitDown_S.png
- Task_SLS.png
- Task_SLSA.png
- Task_SLSS.png
- Task_Squat.png
- Task_StairDown.png
- Task_StairDown_S.png
- Task_StairUp.png
- Task_StairUp_S.png
- Task_StandUp.png
- Task_StandUp_S.png
- Task_StepDown.png
- Task_StepUp.png
- Task_StepUpReverse.png
- Bal.Front.mp4
- Bal.Sag.mp4
- Comparison Anterior Force.png
- Comparison Distal Force.png
- Comparison Hamstring Activity.png
- Comparison Knee Extension Velocity.png
- Comparison Knee Extension.png
- Comparison Knee Flexion Velocity.png
- Comparison Knee Flexion.png
- Comparison Lateral Force.png
- Comparison Medial Force.png
